# Supplementary material for: Snail synchronizes endocycling in a TOR-dependent manner to coordinate entry and escape from endoreplication pausing during the Drosophila critical weight checkpoint
Source: PLoS Biol. 2020 Feb 25;18(2):e3000609. doi: 10.1371/journal.pbio.3000609 (PMC7041797; doi:10.1371/journal.pbio.3000609)
Supplement: S1 Table — (XLSX) [file pbio.3000609.s008.xlsx]

## Sheet: sna RNAi 3 fold down annotation
S1 Table. Genes that are >3-fold differentially expressed in PG>snail-RNAi ring glands
Flybase ID	Gene name	Fold change	p value
FBgn0266261	CG44956	-27.6747	0.145
FBgn0031512	CG15404	-19.8547	0.0789
FBgn0038114	CG11670	-16.1945	0.0134
FBgn0040849	Ir41a	-14.0343	0.0562
FBgn0035673	CG6602	-13.9071	0.16
FBgn0041581	AttB	-12.9998	0.0941
FBgn0030260	CG1537	-12.7122	0.0562
FBgn0030259	CG1545	-12.3789	0.0987
FBgn0026878	CG4325	-11.7786	0.128
FBgn0039030	CG6660	-10.9686	0.0785
FBgn0040565	CG7606	-10.3419	0.178
FBgn0038449	CG17562	-10.2854	0.235
FBgn0259697	nvd	-9.4162	0.168
FBgn0033702	CG8854	-9.22183	0.00331
FBgn0063368	Gpb5	-9.1895	0.0446
FBgn0038523	CG7587	-9.15881	0.0834
FBgn0264478	CG43886	-9.00392	0.111
FBgn0086917	spok	-8.91637	0.106
FBgn0035028	Start1	-8.80153	0.0262
FBgn0085261	CG34232	-8.21277	0.21
FBgn0038239	CG14850	-7.72843	0.189
FBgn0001090	bnb	-7.66938	0.18
FBgn0039073	CG4408	-7.40237	0.121
FBgn0032083	CG9541	-7.21587	0.0969
FBgn0032252	loh	-7.11354	0.0778
FBgn0001229	Hsp67Bc	-7.05506	0.00946
FBgn0032084	CG13101	-6.9978	0.16
FBgn0037618	CG11762	-6.88008	0.0901
FBgn0262722	CG43166	-6.78796	0.0426
FBgn0052405	Cpr65Av	-6.76042	0.0296
FBgn0261612	CngA	-6.74988	0.026
FBgn0037547	CG7910	-6.67042	0.196
FBgn0029821	CG4020	-6.28699	0.0885
FBgn0035813	CG8492	-6.01312	0.105
FBgn0262004	CG42822	-5.98642	0.106
FBgn0003312	sad	-5.88489	0.172
FBgn0029838	CG4666	-5.85053	0.244
FBgn0261681	CG42728	-5.71914	0.000407
FBgn0001228	Hsp67Bb	-5.56469	0.00681
FBgn0052368	CG32368	-5.49413	0.149
FBgn0032280	CG17105	-5.46422	0.102
FBgn0033880	CG6553	-5.42093	0.0277
FBgn0004959	phm	-5.36463	0.0993
FBgn0003733	tor	-5.31293	0.142
FBgn0050479	CG30479	-5.03973	0.12
FBgn0033817	GstE14	-4.74563	0.0826
FBgn0032153	CG4537	-4.69055	0.0181
FBgn0085428	Nox	-4.6531	0.126
FBgn0029804	CG3097	-4.635	0.192
FBgn0004592	Eig71Ee	-4.58864	0.216
FBgn0052249	CG32249	-4.57234	0.0561
FBgn0030085	CG6999	-4.47468	0.118
FBgn0053242	Ste:CG33242	-4.4429	0.178
FBgn0033304	Cyp6a13	-4.42729	0.0495
FBgn0265767	zyd	-4.4022	0.198
FBgn0031261	nAChRbeta3	-4.39543	0.0619
FBgn0053105	p24-2	-4.38957	0.0797
FBgn0024320	Npc1a	-4.36664	0.204
FBgn0037611	CG11755	-4.35175	0.0967
FBgn0051161	CG31161	-4.35104	0.198
FBgn0037069	Cpr78Cc	-4.32954	0.0122
FBgn0086915	Mst77F	-4.24219	0.186
FBgn0035085	CG3770	-4.21104	0.214
FBgn0012042	AttA	-4.20546	0.063
FBgn0036627	Gagr	-4.17721	0.188
FBgn0034011	CG8160	-4.07308	0.0453
FBgn0030576	CG15890	-4.07127	0.121
FBgn0260943	Rbp6	-3.99336	0.151
FBgn0037975	CG3397	-3.97294	0.0818
FBgn0000449	dib	-3.96058	0.147
FBgn0051676	CG31676	-3.92583	0.159
FBgn0259229	CG42329	-3.91399	0.132
FBgn0053239	Ste:CG33239	-3.81589	0.141
FBgn0053241	Ste:CG33241	-3.81589	0.141
FBgn0036732	Oatp74D	-3.81484	0.0932
FBgn0037898	CG18643	-3.67936	0.0219
FBgn0052141	CG32141	-3.6756	0.0324
FBgn0262123	l(2)41Ab	-3.6533	0.135
FBgn0031580	CG15423	-3.62045	0.0432
FBgn0000287	salr	-3.60531	0.0345
FBgn0036689	CG7730	-3.59958	0.0347
FBgn0054026	CG34026	-3.56977	0.163
FBgn0032805	CG10337	-3.38658	0.203
FBgn0046763	CG17278	-3.36119	0.185
FBgn0002531	Lcp1	-3.35233	0.135
FBgn0026602	Ady43A	-3.34361	0.0386
FBgn0003372	Sgs1	-3.33868	0.188
FBgn0058298	CG40298	-3.29566	0.0296
FBgn0053156	CG33156	-3.28848	0.0297
FBgn0259233	CG42331	-3.27266	0.186
FBgn0033232	CG12159	-3.23817	0.0294
FBgn0000084	AnxB10	-3.22496	0.0726
FBgn0053509	CG33509	-3.19415	0.0307
FBgn0016061	side	-3.17899	0.078
FBgn0031805	CG9505	-3.12766	0.112
FBgn0265362	CG44303	-3.11543	0.123
FBgn0035084	CG15861	-3.09728	0.163
FBgn0040992	CG10570	-3.07112	0.0138
FBgn0051410	Npc2e	-3.04999	0.18
FBgn0004880	scrt	-3.03134	0.0331
FBgn0052185	edin	-3.00003	0.168
FBgn0039435	TwdlP	35.428	0.112
FBgn0039438	TwdlO	30.205	0.0281
FBgn0031678	CG31918	29.8668	0.178
FBgn0036157	CG7560	25.2265	0.00381
FBgn0011283	Obp28a	18.7507	0.0661
FBgn0033820	CG4716	16.4592	0.144
FBgn0046878	Obp83cd	15.0319	0.0197
FBgn0004427	LysD	12.7485	0.121
FBgn0032472	CG9928	12.3488	0.0554
FBgn0037230	CG9780	11.6686	0.0148
FBgn0001254	ImpE2	11.5397	0.0825
FBgn0041180	Tep4	11.0412	0.00991
FBgn0039769	CG15534	10.8878	0.176
FBgn0035359	CG1143	9.80219	0.0119
FBgn0052574	Twdlalpha	8.80486	0.0364
FBgn0035620	CG5150	8.80375	0.0767
FBgn0040553	CG14374	8.64103	0.0178
FBgn0034335	GstE1	8.54929	0.025
FBgn0004428	LysE	8.50088	0.204
FBgn0051463	CG31463	8.17326	0.122
FBgn0033720	CG13160	7.43542	0.0091
FBgn0038148	CG14377	7.21355	0.08
FBgn0036607	CG13059	7.13186	0.0328
FBgn0036056	CG6709	7.03442	0.00284
FBgn0033222	CG12824	6.87917	0.166
FBgn0053966	CG33966	6.71323	0.0454
FBgn0000592	Est-6	6.53101	0.0459
FBgn0037635	CG9837	6.37182	0.043
FBgn0029765	CG16756	6.20004	0.0424
FBgn0034479	CG8654	5.90271	0.0119
FBgn0260756	CG42554	5.89978	0.0769
FBgn0033207	CG12826	5.83682	0.148
FBgn0033464	CG1441	5.77303	0.0227
FBgn0034712	CG3264	5.70025	0.0673
FBgn0039474	CG6283	5.36715	0.0985
FBgn0038257	smp-30	5.27362	0.000608
FBgn0051148	CG31148	5.2381	0.0544
FBgn0004777	Ccp84Ag	5.23578	0.143
FBgn0013308	Odc2	5.20828	0.145
FBgn0053965	CG33965	5.17165	0.248
FBgn0030009	CG15336	5.16355	0.131
FBgn0261563	wb	5.10254	0.039
FBgn0040606	CG6503	5.01276	0.116
FBgn0031865	Nha1	4.98906	0.164
FBgn0031560	CG16713	4.9	0.025
FBgn0085325	CG34296	4.71883	0.163
FBgn0036469	CG18649	4.69108	0.192
FBgn0262683	CG43153	4.62928	0.0204
FBgn0031232	CG11617	4.59935	0.0195
FBgn0036264	CG11529	4.45888	0.035
FBgn0035022	CG11413	4.44896	0.067
FBgn0035781	CG8560	4.44014	0.243
FBgn0052152	CG32152	4.40264	0.0848
FBgn0033154	CG1850	4.37517	0.0369
FBgn0261847	CG42779	4.3472	0.19
FBgn0029993	CG1571	4.3303	0.163
FBgn0053465	CG33465	4.32949	0.0531
FBgn0031688	Cyp28d2	4.31276	0.0359
FBgn0038731	CG11659	4.29908	0.143
FBgn0051538	CG31538	4.27068	0.0384
FBgn0028573	prc	4.26391	0.00338
FBgn0000120	Arr1	4.25442	0.131
FBgn0053470	CG33470	4.24935	0.186
FBgn0283462	IMPPP	4.24935	0.186
FBgn0000492	Dr	4.24479	0.151
FBgn0054038	CG34038	4.20353	0.19
FBgn0261575	tobi	4.20131	0.0169
FBgn0001223	Hsp22	4.1374	0.0575
FBgn0035619	CG10592	4.11563	0.00692
FBgn0037126	CG14567	4.10589	0.0361
FBgn0030954	CCKLR-17D3	4.08166	0.0253
FBgn0031517	CG15406	4.03873	0.0567
FBgn0043470	lambdaTry	4.00635	0.115
FBgn0038419	CG14879	4.00575	0.0918
FBgn0051326	CG31326	3.94806	0.0237
FBgn0042105	CG18748	3.94015	0.0717
FBgn0010043	GstD7	3.93751	0.0947
FBgn0020907	Scp2	3.89186	0.254
FBgn0024294	Spn43Aa	3.88656	0.203
FBgn0033904	CG18327	3.86212	0.0723
FBgn0039015	Takl2	3.85887	0.226
FBgn0036125	CG6279	3.80931	0.036
FBgn0260753	Pdfr	3.77961	0.0302
FBgn0053306	CG33306	3.77014	0.128
FBgn0033792	CG13325	3.75172	0.118
FBgn0085357	CG34328	3.75015	0.0236
FBgn0024912	agt	3.73617	0.134
FBgn0016123	Aph-4	3.7295	0.0206
FBgn0031907	CG5171	3.71581	0.0194
FBgn0038700	CG3734	3.71088	0.0779
FBgn0261041	stj	3.70344	0.179
FBgn0040832	CG8012	3.68626	0.276
FBgn0052564	CG32564	3.68018	0.218
FBgn0262111	f	3.66715	0.0672
FBgn0033374	CG13741	3.66649	0.177
FBgn0034182	CG9640	3.66453	0.151
FBgn0052040	CG32040	3.63623	0.188
FBgn0028534	CG7916	3.61504	0.0563
FBgn0031561	IM33	3.60894	0.0415
FBgn0035685	CG13297	3.60858	0.0746
FBgn0085359	CG34330	3.56725	0.193
FBgn0025382	Rab27	3.5056	0.0118
FBgn0028532	CG7968	3.50091	0.202
FBgn0051030	CG31030	3.4919	0.023
FBgn0085330	CG34301	3.45473	0.052
FBgn0038140	PK2-R1	3.41647	0.0291
FBgn0053302	Cpr31A	3.40423	0.0464
FBgn0036348	CG17687	3.4032	0.0324
FBgn0039768	CG15533	3.37739	0.182
FBgn0029836	CG5928	3.37684	0.126
FBgn0030666	CG12708	3.37567	0.153
FBgn0036282	Smyd4	3.36609	0.119
FBgn0020429	GluRIIB	3.36171	0.0819
FBgn0039413	CG14556	3.32695	0.165
FBgn0039323	CG10559	3.32119	0.142
FBgn0026593	CG5707	3.31369	0.038
FBgn0011566	Bzd	3.28992	0.0789
FBgn0040069	vanin-like	3.28704	0.0586
FBgn0027106	Inx7	3.28552	0.165
FBgn0033830	CG10814	3.25801	0.102
FBgn0030326	CG2444	3.24918	0.201
FBgn0029970	Nek2	3.24772	0.193
FBgn0031579	CG15422	3.24294	0.209
FBgn0028979	tio	3.23076	0.236
FBgn0033246	ACC	3.21076	0.00645
FBgn0035497	CG14995	3.20977	0.0644
FBgn0050339	CG30339	3.20712	0.116
FBgn0033234	MFS12	3.19712	0.161
FBgn0053510	CG33510	3.19501	0.0182
FBgn0024289	Sodh-1	3.19006	0.0455
FBgn0010549	l(2)03659	3.18591	0.00298
FBgn0030073	CG10962	3.1845	0.00731
FBgn0015001	iotaTry	3.16945	0.000533
FBgn0031702	fusl	3.16805	0.126
FBgn0033321	CG8738	3.16581	0.113
FBgn0039312	CG10514	3.16189	0.0532
FBgn0261267	CG42615	3.15622	0.28
FBgn0259823	CG42404	3.12963	0.2
FBgn0052625	CG32625	3.12121	0.0508
FBgn0015773	NetA	3.11792	0.0726
FBgn0002571	Mal-A3	3.11496	0.191
FBgn0035344	Cyp4d20	3.09371	0.065
FBgn0003390	shf	3.08614	0.154
FBgn0037122	CG14570	3.08581	0.0608
FBgn0259989	CG42486	3.08492	0.0815
FBgn0259720	CG42374	3.06982	0.0141
FBgn0010038	GstD2	3.06877	0.148
FBgn0083228	Frq2	3.06198	0.19
FBgn0035587	Gdap1	3.05736	0.102
FBgn0034394	CG15096	3.04895	0.243
FBgn0031417	CG3597	3.04857	0.0188
FBgn0034417	CG15117	3.04049	0.0315
FBgn0034295	CG10911	3.035	0.196
FBgn0026718	fu12	3.0326	0.171
FBgn0030543	CG11585	3.02257	0.0734
FBgn0003227	rec	3.01144	0.115
FBgn0004554	Edg91	3.00014	0.114
