# Supplementary material for: Snail synchronizes endocycling in a TOR-dependent manner to coordinate entry and escape from endoreplication pausing during the Drosophila critical weight checkpoint
Source: PLoS Biol. 2020 Feb 25;18(2):e3000609. doi: 10.1371/journal.pbio.3000609 (PMC7041797; doi:10.1371/journal.pbio.3000609)
Supplement: S2 Table — (XLSX) [file pbio.3000609.s009.xlsx]

## Sheet: Sheet1
S2 Table. Top 100 differentially expressed genes in the PG>snail-RNAi ring glands
Top 50 downregulated
Flybase ID	Gene symbol	Functions or domains	Fold change	p value
FBgn0266261	CG44956	Unknown	-27.7	0.145
FBgn0031512	CG15404	Unknown	-19.9	0.079
FBgn0038114	CG11670	Serine-type endopeptidase activity, proteolysis	-16.2	0.013
FBgn0040849	Ir41a	Ionotropic receptor 41a; ligand-gated ion channel activity	-14	0.056
FBgn0035673	CG6602	Unknown	-13.9	0.16
FBgn0041581	AttB	Attacin-B, defense response to bacterium	-13	0.094
FBgn0030260	CG1537	Unknown	-12.7	0.056
FBgn0030259	CG1545	Unknown	-12.4	0.099
FBgn0026878	CG4325	Zinc ion binding, regulation of antimicrobial peptide biosynthetic process	-11.8	0.128
FBgn0039030	CG6660	Unknown	-11	0.079
FBgn0040565	CG7606	Unknown	-10.3	0.178
FBgn0038449	CG17562	Fatty-acyl-CoA reductase (alcohol-forming) activity	-10.3	0.235
FBgn0259697	nvd	Neverland, oxidoreductase activity, ecdysone biosynthesis	-9.4	0.168
FBgn0033702	CG8854	Unknown	-9.2	0.003
FBgn0063368	Gpb5	Glycoprotein hormone beta 5 ortholog (H. sapiens), hormone-mediated signaling pathway	-9.2	0.045
FBgn0038523	CG7587	Unknown	-9.2	0.083
FBgn0264478	CG43886	Unknown	-9	0.111
FBgn0086917	spok	Oxidoreductase activity, ecdysone biosynthesis	-8.9	0.106
FBgn0035028	Start1	Cholesterol binding	-8.8	0.026
FBgn0085261	CG34232	Unknown	-8.2	0.21
FBgn0038239	CG14850	Unknown	-7.7	0.189
FBgn0001090	bnb	Gliogenesis	-7.7	0.18
FBgn0039073	CG4408	Metallocarboxypeptidase activity, proteolysis	-7.4	0.121
FBgn0032083	CG9541	Adenylate kinase activity, nucleobase-containing compound metabolic process	-7.2	0.097
FBgn0032252	loh	Metalloendopeptidase activity, positive regulation of extracellular matrix assembly	-7.1	0.078
FBgn0001229	Hsp67Bc	Heat shock gene 67Bc, response to heat	-7.1	0.009
FBgn0032084	CG13101	Unknown	-7	0.16
FBgn0037618	CG11762	Zinc ion binding	-6.9	0.09
FBgn0262722	CG43166	Unknown	-6.8	0.043
FBgn0052405	Cpr65Av	Cuticular protein 65Av, chitin-based cuticle development	-6.8	0.03
FBgn0261612	CngA	Cyclic nucleotide-gated ion channel subunit A, intracellular cyclic nucleotide activated cation channel activity	-6.7	0.026
FBgn0037547	CG7910	Fatty acid amide hydrolase activity, regulation of cell cycle	-6.7	0.196
FBgn0029821	CG4020	Multicellular organism reproduction	-6.3	0.089
FBgn0035813	CG8492	Lysozyme activity	-6	0.105
FBgn0262004	CG42822	Unknown	-6	0.106
FBgn0003312	sad	Ecdysone biosynthetic process	-5.9	0.172
FBgn0029838	CG4666	Unknown	-5.9	0.244
FBgn0261681	CG42728	Chitin metabolic process	-5.7	0
FBgn0001228	Hsp67Bb	Heat shock gene 67Bb, response to heat	-5.6	0.007
FBgn0052368	CG32368	Unknown	-5.5	0.149
FBgn0032280	CG17105	Unknown	-5.5	0.102
FBgn0004959	phm	Ecdysone biosynthetic process	-5.4	0.099
FBgn0003733	tor	Transmembrane receptor protein tyrosine kinase activity, ecdysone biosynthetic process	-5.3	0.142
FBgn0050479	CG30479	Unknown	-5	0.12
FBgn0033817	GstE14	Glutathione S transferase E14, glutathione transferase activity	-4.7	0.083
FBgn0032153	CG4537	PDZ domain binding	-4.7	0.018
FBgn0085428	Nox	NADPH oxidase	-4.7	0.126
FBgn0029804	CG3097	Metallocarboxypeptidase activity, proteolysis	-4.6	0.192
FBgn0004592	Eig71Ee	Ecdysone-induced gene 71Ee, puparial adhesion	-4.6	0.216
FBgn0052249	CG32249	Signal transducer activity	-4.6	0.056
Top 50 upregulated
Flybase ID	Gene symbol	Functions or domains	Fold change	p value
FBgn0039435	TwdlP	Chitin-based cuticle development	35.4	0.112
FBgn0039438	TwdlO	Chitin-based cuticle development	30.2	0.028
FBgn0031678	CG31918	Metalloendopeptidase activity, proteolysis	29.9	0.178
FBgn0036157	CG7560	Methylenetetrahydrofolate reductase (NAD(P)H) activity, oxidation-reduction	25.2	0.004
FBgn0011283	Obp28a	Odorant-binding protein 28a, pheromone binding	18.8	0.066
FBgn0033820	CG4716	Methylenetetrahydrofolate dehydrogenase [NAD(P)+] activity	16.5	0.144
FBgn0046878	Obp83cd	Odorant-binding protein 83cd, odorant binding	15	0.02
FBgn0004427	LysD	Lysozyme D, lysozyme activity	12.7	0.121
FBgn0032472	CG9928	Unknown	12.3	0.055
FBgn0037230	CG9780	Metalloendopeptidase activity, proteolysis	11.7	0.015
FBgn0001254	ImpE2	Ecdysone-inducible gene E2, morphogenesis of imaginal disks, imaginal disc eversion	11.5	0.083
FBgn0041180	Tep4	Thioester-containing protein 4, peptidase inhibitor activity, antibacterial humoral response	11	0.01
FBgn0039769	CG15534	Sphingomyelin phosphodiesterase activity, sphingomyelin metabolic process	10.9	0.176
FBgn0035359	CG1143	Unknown	9.8	0.012
FBgn0052574	Twdlalpha	Chitin-based cuticle development	8.8	0.036
FBgn0035620	CG5150	Alkaline phosphatase activity, dephosphorylation	8.8	0.077
FBgn0040553	CG14374	Unknown	8.6	0.018
FBgn0034335	GstE1	Glutathione S transferase E1, response to oxidative stress	8.5	0.025
FBgn0004428	LysE	Lysozyme E, lysozyme activity	8.5	0.204
FBgn0051463	CG31463	Unknown	8.2	0.122
FBgn0033720	CG13160	Peptidase M28	7.4	0.009
FBgn0038148	CG14377	Unknown	7.2	0.08
FBgn0036607	CG13059	Unknown	7.1	0.033
FBgn0036056	CG6709	Unknown	7	0.003
FBgn0033222	CG12824	Unknown	6.9	0.166
FBgn0053966	CG33966	Cellular retinaldehyde binding/alpha-tocopherol transport, vitamin E binding	6.7	0.045
FBgn0000592	Est-6	Esterase 6, carboxylic ester hydrolase activity, pheromone biosynthetic process	6.5	0.046
FBgn0037635	CG9837	Unknown	6.4	0.043
FBgn0029765	CG16756	Lysozyme activity	6.2	0.042
FBgn0034479	CG8654	Secondary active organic cation transmembrane transporter activity	5.9	0.012
FBgn0260756	CG42554	Neurogenesis	5.9	0.077
FBgn0033207	CG12826	Unknown	5.8	0.148
FBgn0033464	CG1441	Fatty-acyl-CoA reductase (alcohol-forming) activity	5.8	0.023
FBgn0034712	CG3264	Alkaline phosphatase activity, dephosphorylation	5.7	0.067
FBgn0039474	CG6283	Lipid catabolic process	5.4	0.099
FBgn0038257	smp-30	Senescence marker protein-30, calcium ion binding, cold acclimation	5.3	0.001
FBgn0051148	CG31148	Glucosylceramidase activity, sphingolipid metabolic process	5.2	0.054
FBgn0004777	Ccp84Ag	Chitin-based cuticle development	5.2	0.143
FBgn0013308	Odc2	Ornithine decarboxylase 2, amine and polyamine biosynthesis	5.2	0.145
FBgn0053965	CG33965	Cellular retinaldehyde binding/alpha-tocopherol transport, vitamin E binding	5.2	0.248
FBgn0030009	CG15336	Zinc finger, C2H2-like	5.2	0.131
FBgn0261563	wb	Laminin G domain, imaginal disc-derived wing morphogenesis	5.1	0.039
FBgn0040606	CG6503	Unknown	5	0.116
FBgn0031865	Nha1	Na[+]/H[+] hydrogen antiporter 1, sodium:proton antiporter activity	5	0.164
FBgn0031560	CG16713	Serine-type endopeptidase inhibitor activity, Lateral inhibition	4.9	0.025
FBgn0085325	CG34296	Unknown	4.7	0.163
FBgn0036469	CG18649	Unknown	4.7	0.192
FBgn0262683	CG43153	Unknown	4.6	0.02
FBgn0031232	CG11617	Homeobox domain, neurogenesis	4.6	0.02
FBgn0036264	CG11529	Serine-type endopeptidase activity, neurogenesis	4.5	0.035
