# Supplementary material for: Snail synchronizes endocycling in a TOR-dependent manner to coordinate entry and escape from endoreplication pausing during the Drosophila critical weight checkpoint
Source: PLoS Biol. 2020 Feb 25;18(2):e3000609. doi: 10.1371/journal.pbio.3000609 (PMC7041797; doi:10.1371/journal.pbio.3000609)
Supplement: S3 Table — (XLSX) [file pbio.3000609.s010.xlsx]

## Sheet: Sheet1
S3 Table. Top 100 differentially expressed genes in the hs>snail-cDNA ring glands
Top 50 downregulated
Flybase ID	Gene symbol	Functions or Domains	Fold change	p value
FBgn0259977	Tdc1	Tyrosine decarboxylase 1, cellular amino acid metabolic process	-49.2	0.001
FBgn0261990	CG42808	Unknown	-47	0.004
FBgn0033033	scaf	Serine-type endopeptidase activity, proteolysis	-28.1	0.016
FBgn0036106	CG6409	GPI anchor biosynthetic process	-27.6	0.01
FBgn0032184	CG13135	Unknown	-24.5	0.018
FBgn0028855	CG15282	Unknown	-23.8	0.053
FBgn0085223	CG34194	Serine C-palmitoyltransferase complex	-23.1	0.005
FBgn0037227	TwdlV	Chitin-based cuticle development	-22.3	0.032
FBgn0000449	dib	Ecdysteroid biosynthesis	-17.5	0.028
FBgn0029907	Atx-1	Ataxin 1, RNA binding,	-17.2	0.004
FBgn0053117	Victoria	Response to bacterium/heat/UV	-15.8	0.064
FBgn0029681	CG15239	Domain of unknown function DUF4773	-14.8	0.026
FBgn0034756	Cyp6d2	Cytochrome P450, oxidation-reduction process, response to camptothecin	-14.5	0.016
FBgn0034883	CG17664	Water channel activity	-14	0.012
FBgn0027527	Osi6	Protein of unknown function DUF1676	-13.1	0.039
FBgn0259237	CG42335	Aminopeptidase activity, proteolysis	-12.9	0.075
FBgn0003187	qua	Actin filament organization	-12.4	0.094
FBgn0037534	CG2781	1,3-beta-D-glucan synthase activity, fatty acid elongation	-12.3	0.02
FBgn0039178	CG6356	Major facilitator, transmembrane transport	-12.2	0.001
FBgn0036461	Zip71B	Zinc/iron regulated transporter-related protein 71B, zinc/iron permease, transmembrane transport	-11.6	0.039
FBgn0033307	CG14752	Unknown	-9.9	0.005
FBgn0032283	CG7296	Unknown	-9.8	0.107
FBgn0085330	CG34301	Unknown	-9.4	0.015
FBgn0036393	CG17362	Unknown	-8.8	0.125
FBgn0036588	CG13068	Unknown	-8.69	0.073
FBgn0265512	mlt	Ubiquitin-related domain, positive regulation of microtubule depolymerization	-8.7	0.02
FBgn0050115	GEFmeso	Guanine nucleotide exchange factor in mesoderm, regulation of Cdc42 protein signal transduction	-8.1	0.009
FBgn0029723	Proc-R	Proctolin receptor,	-8.1	0.01
		G protein-coupled receptor, rhodopsin-like, neuropeptide signaling pathway
FBgn0035084	CG15861	EGF-like domain	-8	0.036
FBgn0050345	CG30345	Major facilitator superfamily, transmembrane transport	-7.7	0.015
FBgn0003068	per	Transcription factor, regulation of circadian rhythm	-7.6	0.032
FBgn0085345	CG34316	Haemolymph juvenile hormone binding	-7.6	0.043
FBgn0003980	Vm26Ab	Vitelline membrane 26Ab, structural constituent of vitelline membrane	-7.6	0.059
FBgn0030260	CG1537	Unknown	-7.5	0.137
FBgn0035089	Phk-3	Pherokine 3, response to bacterium, metamorphosis	-7.4	0.005
FBgn0029091	CS-2	Chitin synthase	-7.4	0.068
FBgn0039758	CG9737	Serine-type endopeptidase activity, phagocytosis	-7.2	0.002
FBgn0260429	CG42524	Unknown	-7.2	0.003
FBgn0035049	Mmp1	Matrix metalloproteinase 1, autophagic cell death	-6.7	0.002
FBgn0038160	CG9759	Unknown	-6.5	0.056
FBgn0036596	CG13045	Unknown	-6.4	0.074
FBgn0011225	jar	Actin filament organization,	-6.4	0.016
FBgn0035546	CG11345	Unknown	-6.4	0.182
FBgn0034162	CG6426	Destabilase, lysozyme activity	-6.3	0.01
FBgn0035551	CG7465	Unknown	-6.3	0.169
FBgn0261560	Thor	Eukaryotic translation initiation factor 4E binding	-6.2	0.011
FBgn0036732	Oatp74D	Organic anion transporting polypeptide 74D, major facilitator superfamily domain,	-6.2	0.005
FBgn0031011	CG8034	Major facilitator superfamily, transmembrane transport	-6.2	0.001
FBgn0035968	Slc45-1	Major facilitator superfamily domain, sucrose transport	-6.2	0.033
FBgn0030060	CG2004	CHK kinase-like, Protein of unknown function DUF227	-6.1	0.001
Top 50 upregulated
Flybase ID	Gene symbol	Functions or Domains	Fold change	P-value
FBgn0038523	CG7587	Unknown	34.6	0.121
FBgn0003374	Sgs4	Salivary gland secretion 4, puparial adhesion	28	0.083
FBgn0003375	Sgs5	Salivary gland secretion 5, puparial adhesion	26.6	0.089
FBgn0003373	Sgs3	Salivary gland secretion 3, puparial adhesion	26.4	0.141
FBgn0004592	Eig71Ee	Ecdysone-induced gene 71Ee, puparial adhesion	20	0.062
FBgn0034328	IM23	Immune induced molecule 23, antibacterial humoral response	17	0.011
FBgn0037114	Cpr78E	Cuticular protein 78E, chitin-based cuticle development	14.4	0.074
FBgn0000639	Fbp1	Fat body protein 1, protein transporter activity, storage protein import into fat body	14.3	0.12
FBgn0040582	CG5791	Located to extracellular space	13.9	0.018
FBgn0051161	CG31161	Unknown	13.1	0.109
FBgn0003372	Sgs1	Salivary gland secretion 1, puparial adhesion	12.8	0.139
FBgn0052625	CG32625	Defense response	12.2	0.027
FBgn0003377	Sgs7	Salivary gland secretion 7, puparial adhesion	10.9	0.106
FBgn0067905	IM14	Immune induced molecule 14, defense response	9.9	0.08
FBgn0003378	Sgs8	Salivary gland secretion 8, puparial adhesion	9.8	0.104
FBgn0040653	IM4	Immune induced molecule 4, defense response	9.2	0.042
FBgn0052703	Erk7	Extracellularly regulated kinase 7, MAP kinase activity, cellular response to amino acid starvation, negative regulation of cell size	9.1	0.06
FBgn0085319	CG34290	Serine-type endopeptidase activity, proteolysis	8.6	0.017
FBgn0032652	CG6870	Cytochrome b5-like heme/steroid binding domain, electron carrier activity	8.6	0.02
FBgn0020445	E23	Early gene at 23, ABC transporter-like	7.9	0.01
FBgn0040743	CG15919	Protein of unknown function DUF4816	7.5	0.003
FBgn0035711	CG8519	GTPase activity	7.4	0.014
FBgn0260874	Ir76a	Ionotropic glutamate receptor activity, detection of chemical stimulus involved in sensory perception	7.3	0.082
FBgn0032835	CG16772	Unknown	7.1	0.035
FBgn0030102	CG12119	Histone deacetylase binding, negative regulation of gene expression	6.9	0.006
FBgn0037503	CG14598	Unknown	6.7	0.101
FBgn0030105	CG15369	Cysteine-type endopeptidase inhibitor activity	6.7	0.055
FBgn0032452	CG15484	Unknown	6	0.06
FBgn0034317	CG14499	C-type lectin-like, carbohydrate binding	5.9	0.154
FBgn0031559	CG3513	Serine-type endopeptidase inhibitor activity	5.9	0.167
FBgn0261570	CG42684	C2 domain, GTPase activator activity, Ras protein signal transduction	5.9	0.005
FBgn0263621	CG43630	Unknown	5.8	0.049
FBgn0028400	Syt4	Synaptotagmin 4, C2 domain, calcium-dependent phospholipid binding, neurotransmitter secretion	5.7	0.019
FBgn0038641	CG7708	Proline:sodium symporter activity, amino acid transmembrane transport	5.7	0.001
FBgn0039438	TwdlO	Chitin-based cuticle development	5.7	0.071
FBgn0036587	CG4950	Leucine-rich repeat	5.6	0.159
FBgn0033137	Tsp42Ep	Tetraspanin 42Ep	5.4	0.065
FBgn0004872	piwi	RNA binding, female germ-line stem cell asymmetric division	5.3	0.157
FBgn0001145	Gs2	Glutamine synthetase 2, glutamate catabolic process	5.3	0.043
FBgn0004876	cdi	Protein serine/threonine kinase activity	5.3	0.022
FBgn0034331	CG15067	Neurogenesis	5.3	0.1
FBgn0014865	Mtk	Metchnikowin, defense response	5.2	0.096
FBgn0029824	CG3726	DNA binding, POZ domain, Homeodomain-like	4.9	0.01
FBgn0035952	CG5280	Uncharacterised protein family UPF0193	4.8	0.034
FBgn0028537	CG31775	Unknown	4.8	0.142
FBgn0260954	CG42586	Unknown	4.8	0.142
FBgn0010620	CG10939	PDZ domain, actin cytoskeleton organization	4.7	0.024
FBgn0085285	CG34256	Calycin-like	4.7	0.044
FBgn0014396	tim	Transcription factor, circadian clock	4.6	0.043
FBgn0262794	CG43175	Unknown	4.6	0.14
