# Supplementary material for: Snail synchronizes endocycling in a TOR-dependent manner to coordinate entry and escape from endoreplication pausing during the Drosophila critical weight checkpoint
Source: PLoS Biol. 2020 Feb 25;18(2):e3000609. doi: 10.1371/journal.pbio.3000609 (PMC7041797; doi:10.1371/journal.pbio.3000609)
Supplement: S4 Table — (XLSX) [file pbio.3000609.s011.xlsx]

## Sheet: sna_cDNA_3__fold_down_most_upda
S4 Table. Genes that are >3-fold differentially expressed in hs>snail-cDNA ring glands
Flybase ID	Gene name	Fold change	p value
FBgn0259977	Tdc1	-49.2251	0.00079
FBgn0261990	CG42808	-47.0278	0.00449
FBgn0033033	scaf	-28.1183	0.0159
FBgn0036106	CG6409	-27.6281	0.0104
FBgn0032184	CG13135	-24.4789	0.0184
FBgn0028855	CG15282	-23.7525	0.0534
FBgn0085223	CG34194	-23.136	0.00523
FBgn0037227	TwdlV	-22.3478	0.032
FBgn0000449	dib	-17.4932	0.0282
FBgn0029907	Atx-1	-17.1774	0.00397
FBgn0053117	Victoria	-15.7668	0.0643
FBgn0029681	CG15239	-14.7912	0.0259
FBgn0034756	Cyp6d2	-14.5009	0.0156
FBgn0034883	CG17664	-14.0143	0.0115
FBgn0027527	Osi6	-13.1069	0.0389
FBgn0259237	CG42335	-12.8868	0.0748
FBgn0003187	qua	-12.4023	0.0944
FBgn0037534	CG2781	-12.3423	0.0201
FBgn0039178	CG6356	-12.1891	0.00105
FBgn0036461	Zip71B	-11.6025	0.039
FBgn0033307	CG14752	-9.92164	0.00528
FBgn0032283	CG7296	-9.82235	0.107
FBgn0085330	CG34301	-9.40338	0.0149
FBgn0036393	CG17362	-8.84642	0.125
FBgn0036588	CG13068	-8.68686	0.0729
FBgn0265512	mlt	-8.67704	0.0197
FBgn0050115	GEFmeso	-8.13083	0.0087
FBgn0029723	Proc-R	-8.08763	0.00997
FBgn0035084	CG15861	-8.01203	0.0356
FBgn0050345	CG30345	-7.68519	0.0149
FBgn0003068	per	-7.63628	0.0317
FBgn0085345	CG34316	-7.63336	0.0432
FBgn0003980	Vm26Ab	-7.58232	0.0585
FBgn0030260	CG1537	-7.5132	0.137
FBgn0035089	Phk-3	-7.44104	0.00512
FBgn0029091	CS-2	-7.42797	0.0677
FBgn0039758	CG9737	-7.17901	0.00176
FBgn0260429	CG42524	-7.16699	0.00311
FBgn0035049	Mmp1	-6.67292	0.00174
FBgn0038160	CG9759	-6.49583	0.056
FBgn0036596	CG13045	-6.43273	0.0739
FBgn0011225	jar	-6.41265	0.0156
FBgn0035546	CG11345	-6.37493	0.182
FBgn0034162	CG6426	-6.3087	0.0103
FBgn0035551	CG7465	-6.26734	0.169
FBgn0261560	Thor	-6.19124	0.0114
FBgn0036732	Oatp74D	-6.1765	0.00458
FBgn0031011	CG8034	-6.17324	0.00127
FBgn0035968	Slc45-1	-6.15004	0.0328
FBgn0030060	CG2004	-6.11366	0.0012
FBgn0003060	CG9757	-6.09858	0.0368
FBgn0004893	bowl	-6.09011	0.0112
FBgn0250839	CG2016	-6.07623	0.0241
FBgn0024366	CG11409	-6.05471	0.104
FBgn0031801	CG9498	-6.04909	0.0156
FBgn0037164	CG11438	-6.0371	0.00921
FBgn0041629	Hexo2	-5.94842	0.0129
FBgn0037888	scpr-B	-5.85804	0.0601
FBgn0085421	Epac	-5.84341	0.0555
FBgn0040211	hgo	-5.83417	0.0814
FBgn0036110	Cpr67Fb	-5.74973	0.179
FBgn0036759	CG5577	-5.71136	0.0145
FBgn0030099	CG12056	-5.68398	0.0174
FBgn0035673	CG6602	-5.61055	0.0496
FBgn0005640	Eip63E	-5.56027	0.00641
FBgn0003997	hid	-5.54996	0.011
FBgn0024963	GluClalpha	-5.54495	0.137
FBgn0029804	CG3097	-5.52471	0.0535
FBgn0038348	CG18519	-5.36508	0.0728
FBgn0031245	CG3625	-5.33593	0.0323
FBgn0032900	CG14401	-5.32315	0.026
FBgn0265313	CG44286	-5.30538	0.177
FBgn0033127	Tsp42Ef	-5.25795	0.063
FBgn0050269	CG30269	-5.22336	0.0401
FBgn0021800	Reph	-5.19172	0.027
FBgn0030662	CG9220	-5.18435	0.00299
FBgn0039048	CG17111	-5.14499	0.0287
FBgn0037906	PGRP-LB	-5.13066	0.0298
FBgn0039494	grass	-5.11104	0.0127
FBgn0001168	h	-5.0735	0.0118
FBgn0265045	Strn-Mlck	-5.03246	0.000331
FBgn0040496	CG17104	-4.99142	0.105
FBgn0039754	CG9747	-4.9884	0.047
FBgn0050273	CG30273	-4.95576	0.0138
FBgn0036996	mag	-4.94209	0.18
FBgn0050460	CG30460	-4.80211	0.0306
FBgn0031741	CG11034	-4.7933	0.0411
FBgn0036985	zye	-4.77899	0.172
FBgn0034354	GstE11	-4.76067	0.152
FBgn0035091	CG3829	-4.74711	0.0127
FBgn0035975	PGRP-LA	-4.71423	0.00881
FBgn0030398	Cpr11B	-4.70147	0.00999
FBgn0051219	CG31219	-4.67077	0.0493
FBgn0062412	Ctr1B	-4.67064	0.0673
FBgn0035544	CG15021	-4.59821	0.173
FBgn0034870	CG13559	-4.59144	0.0236
FBgn0039109	CG10365	-4.55135	0.0116
FBgn0011603	ine	-4.49292	0.116
FBgn0005636	nvy	-4.47763	0.0545
FBgn0002778	mnd	-4.46088	0.014
FBgn0051288	CG31288	-4.43979	0.0577
FBgn0032810	CG13077	-4.43911	0.0184
FBgn0050272	MFS1	-4.41184	0.0697
FBgn0036152	CG6175	-4.40676	0.0217
FBgn0038083	CG5999	-4.38045	0.0299
FBgn0250836	CG8628	-4.29439	0.0862
FBgn0001981	esg	-4.2592	0.0687
FBgn0038347	CG18522	-4.25404	0.00655
FBgn0033919	CG8547	-4.21434	0.0155
FBgn0031277	CG13947	-4.21029	0.0421
FBgn0053306	CG33306	-4.13405	0.0406
FBgn0037019	Pex16	-4.11509	0.0203
FBgn0031033	CG14219	-4.10789	0.00717
FBgn0085428	Nox	-4.0914	0.00574
FBgn0262742	Fas1	-4.08563	0.00182
FBgn0262003	CG42821	-4.0764	0.17
FBgn0031322	CG5001	-4.04329	0.00244
FBgn0038419	CG14879	-4.02918	0.153
FBgn0010435	emp	-4.02074	0.101
FBgn0034221	CG10764	-4.01812	0.0192
FBgn0035147	Gale	-4.01643	0.0245
FBgn0035398	Cht7	-4.01628	0.0159
FBgn0038110	CG8031	-4.0088	0.00839
FBgn0031117	GstT3	-3.98927	0.0229
FBgn0024315	Picot	-3.98589	0.0821
FBgn0014000	Hf	-3.98435	0.0379
FBgn0028534	CG7916	-3.9812	0.0874
FBgn0051313	CG31313	-3.97042	0.00624
FBgn0028955	CG8788	-3.96612	0.0535
FBgn0036317	CG10948	-3.96253	0.0207
FBgn0039091	CG10182	-3.95858	0.148
FBgn0035427	ckd	-3.92705	0.141
FBgn0011276	HLH3B	-3.92234	0.0771
FBgn0039482	CG14258	-3.88124	0.147
FBgn0023129	aay	-3.8769	0.0192
FBgn0030484	GstT4	-3.87628	0.00573
FBgn0014031	Spat	-3.87544	0.032
FBgn0266756	btsz	-3.86047	0.028
FBgn0046875	Obp83g	-3.86031	0.0897
FBgn0028397	Tob	-3.85776	0.12
FBgn0260653	serp	-3.85731	0.0585
FBgn0037027	HIPP1	-3.8394	0.0507
FBgn0038412	Zip89B	-3.83856	0.122
FBgn0038126	CG8483	-3.83763	0.099
FBgn0036489	CG7011	-3.79505	0.0054
FBgn0037518	CG2641	-3.79439	0.00308
FBgn0037165	CG11437	-3.79227	0.0394
FBgn0011834	Ser6	-3.77622	0.0614
FBgn0035379	spz5	-3.77336	0.0718
FBgn0083972	CG34136	-3.77164	0.0255
FBgn0036264	CG11529	-3.75093	0.0134
FBgn0267390	dop	-3.74677	0.0108
FBgn0264776	CG44014	-3.74194	0.0713
FBgn0035199	CG9134	-3.73847	0.0212
FBgn0001404	egh	-3.73545	0.0746
FBgn0015571	alpha-Est3	-3.72933	0.084
FBgn0034758	CG13510	-3.7155	0.166
FBgn0010441	pll	-3.7096	0.00103
FBgn0034293	CG14495	-3.6627	0.0411
FBgn0035982	CG4461	-3.63885	0.134
FBgn0053462	CG33462	-3.6107	0.0961
FBgn0015239	Hr78	-3.60637	0.00576
FBgn0035985	Cpr67B	-3.6014	0.127
FBgn0263081	CG43349	-3.58845	0.088
FBgn0019932	SamDC	-3.58618	0.00821
FBgn0015039	Cyp9b2	-3.58378	0.0405
FBgn0011706	rpr	-3.58316	0.0289
FBgn0037613	Cks85A	-3.57264	0.167
FBgn0034295	CG10911	-3.56704	0.082
FBgn0030912	CG6023	-3.56324	0.103
FBgn0050015	CG30015	-3.55605	0.00863
FBgn0004509	Fur1	-3.55578	0.045
FBgn0051523	CG31523	-3.54848	0.0258
FBgn0028523	CG5888	-3.52538	0.0123
FBgn0026320	Tom	-3.49035	0.138
FBgn0035144	Kah	-3.48783	0.102
FBgn0261267	CG42615	-3.48393	0.108
FBgn0031799	Pez	-3.46766	0.0448
FBgn0000057	adp	-3.46764	0.0229
FBgn0033713	CG8841	-3.46505	0.0247
FBgn0031775	CG9150	-3.45985	0.06
FBgn0262539	CG43093	-3.4566	0.0367
FBgn0014427	CG11899	-3.43902	0.0252
FBgn0031069	Pmp70	-3.43418	0.0277
FBgn0031219	CG13694	-3.4236	0.112
FBgn0025620	CG13360	-3.41695	0.0942
FBgn0050011	gem	-3.39804	0.0276
FBgn0038610	CG7675	-3.396	0.00522
FBgn0038307	mRpS10	-3.38659	0.0965
FBgn0263593	Lpin	-3.37846	0.0264
FBgn0036945	Ssk	-3.37012	0.0671
FBgn0035578	CG13707	-3.3604	0.0686
FBgn0015801	Reg-5	-3.35928	0.0134
FBgn0005612	Sox14	-3.34988	0.0424
FBgn0033893	CG18371	-3.34221	0.0167
FBgn0041585	olf186-F	-3.33239	0.0401
FBgn0038720	CG6231	-3.33017	0.00155
FBgn0039870	CG1896	-3.32333	0.00423
FBgn0038638	CG7702	-3.31468	0.00341
FBgn0030593	CG9512	-3.31413	0.0227
FBgn0261561	CG42675	-3.30923	0.115
FBgn0034797	nahoda	-3.29645	0.107
FBgn0259711	CG42365	-3.29557	0.0274
FBgn0032373	Vha100-5	-3.27707	0.0413
FBgn0038679	CG6040	-3.27034	0.014
FBgn0039709	Cad99C	-3.25782	0.0209
FBgn0002570	Mal-A1	-3.24301	0.0434
FBgn0020304	drongo	-3.23719	0.00202
FBgn0061359	CG33671	-3.23405	0.037
FBgn0033731	Cpr49Ah	-3.22117	0.087
FBgn0262112	sro	-3.20524	0.0105
FBgn0020545	kraken	-3.20274	0.0633
FBgn0037519	CG3014	-3.19861	0.00267
FBgn0032167	CG5853	-3.19444	0.00877
FBgn0032924	Nbr	-3.1918	0.0255
FBgn0000032	Acph-1	-3.16828	0.00726
FBgn0042106	CG18754	-3.16428	0.09
FBgn0028517	CG18478	-3.15841	0.0122
FBgn0051827	CG31827	-3.15841	0.0122
FBgn0022774	Oat	-3.1567	0.0418
FBgn0033826	CG4734	-3.1492	0.0948
FBgn0261341	verm	-3.13077	0.0417
FBgn0032394	CG6746	-3.12106	0.0232
FBgn0033226	CG1882	-3.10575	0.0039
FBgn0032446	CG5780	-3.10251	0.0722
FBgn0028532	CG7968	-3.09713	0.131
FBgn0040305	MTF-1	-3.08906	0.000715
FBgn0032945	CG8665	-3.08776	0.00154
FBgn0036942	CG7328	-3.08669	0.0872
FBgn0014135	bnl	-3.08159	0.14
FBgn0027515	CG7115	-3.07653	0.0203
FBgn0039507	mrt	-3.07465	0.00199
FBgn0030056	CG11284	-3.07318	0.0493
FBgn0038135	CG8773	-3.07183	0.0848
FBgn0083951	CG34115	-3.07127	0.068
FBgn0039098	CG13822	-3.05954	0.0302
FBgn0033387	CG8008	-3.04856	0.103
FBgn0036008	CG3408	-3.04206	0.0302
FBgn0260746	Ect3	-3.01611	0.147
FBgn0028514	CG4793	-3.01346	0.00904
FBgn0086608	CG34112	-3.00656	0.0946
FBgn0035112	CG13877	-3.00495	0.0213
FBgn0038523	CG7587	34.5833	0.121
FBgn0003374	Sgs4	28.0124	0.0826
FBgn0003375	Sgs5	26.6197	0.0888
FBgn0003373	Sgs3	26.398	0.141
FBgn0004592	Eig71Ee	20.0483	0.0622
FBgn0034328	IM23	17.0403	0.0112
FBgn0037114	Cpr78E	14.3907	0.0739
FBgn0000639	Fbp1	14.2541	0.12
FBgn0040582	CG5791	13.8905	0.0181
FBgn0051161	CG31161	13.0907	0.109
FBgn0003372	Sgs1	12.8471	0.139
FBgn0052625	CG32625	12.1752	0.0271
FBgn0003377	Sgs7	10.8635	0.106
FBgn0067905	IM14	9.89704	0.0796
FBgn0003378	Sgs8	9.82469	0.104
FBgn0040653	IM4	9.16965	0.0419
FBgn0052703	Erk7	9.14029	0.0595
FBgn0085319	CG34290	8.64676	0.0167
FBgn0032652	CG6870	8.58444	0.0195
FBgn0020445	E23	7.87761	0.00968
FBgn0040743	CG15919	7.46039	0.00323
FBgn0035711	CG8519	7.41203	0.0143
FBgn0260874	Ir76a	7.3085	0.0815
FBgn0032835	CG16772	7.07839	0.0347
FBgn0030102	CG12119	6.92751	0.00624
FBgn0037503	CG14598	6.6936	0.101
FBgn0030105	CG15369	6.6888	0.055
FBgn0032452	CG15484	5.98019	0.06
FBgn0034317	CG14499	5.92689	0.154
FBgn0031559	CG3513	5.90416	0.167
FBgn0261570	CG42684	5.86082	0.00482
FBgn0263621	CG43630	5.84351	0.0491
FBgn0028400	Syt4	5.73086	0.0193
FBgn0038641	CG7708	5.7122	0.00103
FBgn0039438	TwdlO	5.70305	0.0713
FBgn0033137	Tsp42Ep	5.38742	0.0646
FBgn0004872	piwi	5.34431	0.157
FBgn0001145	Gs2	5.31657	0.0427
FBgn0004876	cdi	5.29626	0.022
FBgn0034331	CG15067	5.28129	0.0998
FBgn0014865	Mtk	5.21911	0.0959
FBgn0029824	CG3726	4.93632	0.00997
FBgn0034511	GNBP-like3	4.85165	0.188
FBgn0035952	CG5280	4.78668	0.0344
FBgn0028537	CG31775	4.77698	0.142
FBgn0260954	CG42586	4.77698	0.142
FBgn0262811	CG43182	4.71837	0.174
FBgn0010620	CG10939	4.6681	0.0244
FBgn0085285	CG34256	4.65652	0.0443
FBgn0014396	tim	4.62262	0.0425
FBgn0262794	CG43175	4.56902	0.14
FBgn0052392	CG32392	4.43661	0.0047
FBgn0002932	neur	4.4231	0.0244
FBgn0085325	CG34296	4.3341	0.0826
FBgn0032638	SPH93	4.25214	0.0321
FBgn0266696	CG45186	4.12608	0.0412
FBgn0034318	CG14500	4.11048	0.0145
FBgn0001967	NimC3	4.04344	0.0756
FBgn0034290	CG5773	3.98183	0.12
FBgn0038530	AttD	3.95583	0.134
FBgn0264605	CG43954	3.94661	0.00431
FBgn0035545	CG12607	3.90677	0.0635
FBgn0030097	CG12115	3.87653	0.186
FBgn0039747	AdoR	3.84193	0.0894
FBgn0036742	CG7497	3.7875	0.045
FBgn0034053	Cyp4aa1	3.76125	0.11
FBgn0035875	Cpr66Cb	3.68732	0.0499
FBgn0052269	CG32269	3.68576	0.0593
FBgn0063649	CG6006	3.67878	0.000561
FBgn0039030	CG6660	3.61175	0.0199
FBgn0263020	CG43315	3.60573	0.109
FBgn0051156	CG31156	3.57325	0.027
FBgn0032021	CG7781	3.54997	0.122
FBgn0032639	CG18563	3.53373	0.0258
FBgn0039742	CG15528	3.51731	0.0754
FBgn0037013	CG13250	3.48928	0.0116
FBgn0030271	CG15202	3.48928	0.0551
FBgn0026439	Eaat1	3.48419	0.114
FBgn0085298	CG34269	3.4773	0.142
FBgn0037003	CG18281	3.45293	0.0663
FBgn0037012	Rcd2	3.43722	0.0271
FBgn0051158	Efa6	3.43133	0.0168
FBgn0036839	CG18136	3.4264	0.104
FBgn0031417	CG3597	3.41838	0.188
FBgn0034512	CG18067	3.40074	0.17
FBgn0051323	CG31323	3.30647	0.0209
FBgn0036844	Mkp3	3.28287	0.0656
FBgn0010041	GstD5	3.26614	0.0283
FBgn0036690	Ilp8	3.25192	0.137
FBgn0039237	CG13640	3.23045	0.00433
FBgn0037672	sage	3.22865	0.0274
FBgn0037131	CG14564	3.2055	0.0733
FBgn0063485	Lasp	3.1887	0.12
FBgn0036563	CG13075	3.14066	0.0425
FBgn0035022	CG11413	3.1196	0.0983
FBgn0038983	CG5326	3.09434	0.146
FBgn0003480	spn-B	3.0916	0.108
FBgn0030457	CG12096	3.07227	0.0413
FBgn0030975	SdhBL	3.02772	0.0583
