# Supplementary material for: Snail synchronizes endocycling in a TOR-dependent manner to coordinate entry and escape from endoreplication pausing during the Drosophila critical weight checkpoint
Source: PLoS Biol. 2020 Feb 25;18(2):e3000609. doi: 10.1371/journal.pbio.3000609 (PMC7041797; doi:10.1371/journal.pbio.3000609)
Supplement: S5 Table — (XLSX) [file pbio.3000609.s012.xlsx]

## Sheet: Sheet1
S5 Table. Predicted Snail binding sites for the six major ecdysone biosynthetic genes in D. melanogaster using INSECT 2.0
Gene symbol	Predicted binding sequence	Start	End	Conservation	Confidence	Binding Peak
nvd	CCCCCTGCTTC	-1919	-1909	no	medium
nvd	CCACCTTCTTC	973	983	no	medium
spok	CCACTTTTTCG	-1371	-1361	D.simulans	medium
spok	CAACCTGCGAA	657	667	no	medium
sro	CAACCTGCTGG	522	532	D.simulans, D.sechellia, D.erecta	high
sro	CAAGTG	176	181	D.simulans, D.sechellia	medium
phm	GAACTTGTTTG	-917	-907	D.sechellia, D.yakuba, D.erecta	medium	Yes*
dib	CAAACTGTTAA	56	66	D.simulans, D.sechellia	medium
dib	CAGGTG	444	449	D.simulans, D.sechellia, D.yakuba, D.erecta	high
dib	CAAGTG	495	500	D.simulans, D.yakuba, D.erecta, D.ananassae, D.pseudoobscura D.persimilis, D.willistoni	medium
dib	TAACCTGTTTG	738	748	no	medium
sad	CAACTTTCTGA	-973	-963	D.simulans, D.sechellia, D.yakuba, D.erecta	medium
sad	CAACTTTCTCG	-357	-347	D.simulans, D.sechellia, D.yakuba, D.erecta	medium
sad	GCAGGTGCAGGTGGT	61	75	D.simulans, D.sechellia, D.yakuba, D.erecta	medium	Yes*
sad	CAGGTG	62	67	D.simulans, D.sechellia, D.yakuba, D.erecta	high	Yes*
sad	CAGGTG	68	73	D.simulans, D.sechellia, D.yakuba, D.erecta, D.ananassae	high	Yes*
sad	ACACCTGCTCG	150	160	D.simulans, D.sechellia, D.yakuba, D.erecta	medium
sad	CAACCTTTTGA	493	503	D.simulans, D.sechellia, D.yakuba, D.erecta	medium
Start: start of the predicted Snail binding sequence relative to the transcription start site (TSS).
End: end of the predicted Snail binding sequence relative to the TSS.
High Confidence indicates the actual core consensus sequence with a Positional Weight Matrices (PWM) value of 1. medium: PWM between 0.8 to 0.98.
*Actual binding of Snail to phm and sad were identified by ChIP-chip analysis (BDTNP). The binding peak for phm started at -832 relative to the TSS and the binding peak for sad started at +3 relative to the TSS (in close proximity to some predicted Snail binding sites).
