# Supplementary material for: Snail synchronizes endocycling in a TOR-dependent manner to coordinate entry and escape from endoreplication pausing during the Drosophila critical weight checkpoint
Source: PLoS Biol. 2020 Feb 25;18(2):e3000609. doi: 10.1371/journal.pbio.3000609 (PMC7041797; doi:10.1371/journal.pbio.3000609)
Supplement: S6 Table — (XLSX) [file pbio.3000609.s013.xlsx]

## Sheet: Sheet1
S6 Table. Predicted Snail binding sites for D. melanogaster dup using INSECT 2.0
Binding sequence	Start	End	Conservation	Confidence
CAACCTGTTGT	-1516	-1506	D.simulans, D.sechellia, D.yakuba, D.erecta, D.ananassae, D.pseudoobscura, D.persimilis	medium
CAGGTG	-1436	-1431	D.simulans, D.sechellia, D.yakuba, D.erecta, D.ananassae, D.pseudoobscura, D.persimilis, D.willistoni, D.virilis	high
GTACCTGCTGA	-1221	-1211	D.simulans, D.sechellia, D.yakuba, D.erecta	medium
CAGGTG	-872	-867	D.simulans, D.sechellia, D.yakuba, D.erecta	high
CTACTTGCCTC	-577	-567	D.simulans, D.sechellia, D.yakuba, D.erecta, D.ananassae, D.pseudoobscura, D.persimilis, D.virilis	medium
CCACTTGTTCC	-560	-550	D.simulans , D.sechellia, D.erecta, D.pseudoobscura, D.persimilis, D.virilis, D.mojavensis, D.grimshawi	medium
CAAGTG	117	122	D.simulans, D.sechellia, D.yakuba, D.erecta	medium
CAAGTG	223	228	D.simulans, D.sechellia, D.yakuba, D.erecta	medium
CAAGTG	518	523	D.simulans, D.sechellia, D.yakuba, D.erecta	medium
dup: double parked (Flybase_ID FBgn0000996).
Start: start of the predicted Snail binding sequence relative to the TSS.
End: end of the predicted Snail binding sequence relative to the TSS.
High Confidence indicates the actual core consensus sequence with a Positional Weight Matrices (PWM) value of 1; medium: PWM between 0.8 to 0.98.
