# Supplementary material for: Snail synchronizes endocycling in a TOR-dependent manner to coordinate entry and escape from endoreplication pausing during the Drosophila critical weight checkpoint
Source: PLoS Biol. 2020 Feb 25;18(2):e3000609. doi: 10.1371/journal.pbio.3000609 (PMC7041797; doi:10.1371/journal.pbio.3000609)
Supplement: S7 Table — (XLSX) [file pbio.3000609.s014.xlsx]

## Sheet: Sheet1
S7 Table. Primers used in the study
Primer Name	Primer Sequence
snail_qPCR_F	GGATTACCTGCCCACCGAAA
snail_qPCR_R	TCACAAAGGCGGACTGGAAG
neverland_qPCR_F	CCCTCACCTAGGAGCCAACT
neverland_qPCR_R	GGCATATAACACAGTCGTCAGC
spookier_qPCR_F	GCGGTGATCGAAACAACTC
spookier_qPCR_R	CGAGCTAAATTTCTCCGCTTT
shroud_qPCR_F	CGAATCGCTGCACATGAC
shroud_qPCR_R	TAGGCCCTGCAGCAGTTTAG
phantom_qPCR_F	GGCATCATGGGTGGATTT
phantom_qPCR_R	CAAGGCCTTTAGCCAATCG
disembodied_qPCR_F	GTGACCAAGGAGTTCATTAGATTTC
disembodied_qPCR_R	CCAAAGGTAAGCAAACAGGTTAAT
shadow_qPCR_F	CAAGCGGATATTTGTAGACTTGG
shadow_qPCR_R	AAGCCCACTGACTGCTGAAT
reaper_qPCR_F	TCGATTTCTACTGCAGTCAAGG
reaper_qPCR_R	GAGTAAACTAAAATTGGGTGGGTGT
hid_qPCR_F	TTCCTGCCCTCTTTCTTTG
hid_qPCR_R	GTCCTTATCCGCTTCCTTCC
Dcp-1_qPCR-F	TGTACGCCGGAGTCTCTTGT
Dcp-1_qPCR-R	TATCGTTCCACGGGCATT
gRNA enhancer-F	TATATAGGAAAGATATCCGGGTGAACTTCGatttaggagacacgtgtaatGTTTTAGAGCTAGAAATAGCAAG
gRNA enhancer-R	ATTTTAACTTGCTATTTCTAGCTCTAAAACtatacatatcgagcgacgcCGACGTTAAATTGAAAATAGGTC
fragment1_F	GAATAGGAATTCGACCGTCCCATTTTTGC
fragment1_R	cattttcccatatgGAAGTTCCTATACTTTCTAGAGAATAGGAACTTCcattagtgaataatcacattcaaccccct
fragment2_F	TGCTATACGAAGTTATAGAAGAGCACTAGTATTATAGTGATTTCCGCTTGGAAACGCTTC
fragment2_R	gtctgGAAGTTCCTATACTTTCTAGAGAATAGGAACTTCtcaattccagagtttgttgtgaattgt
fragment3_F	ggaattgaGAAGTTCCTATTCTCTAGAAAGTATAGGAACTTCcagacacaaaactcataatttctttac
fragment3_R	ATTGACGGAAGAGCCTCGAGACTCAGTCTAATGGCCAGAA
