# Supplementary material for: Snail synchronizes endocycling in a TOR-dependent manner to coordinate entry and escape from endoreplication pausing during the Drosophila critical weight checkpoint
Source: PLoS Biol. 2020 Feb 25;18(2):e3000609. doi: 10.1371/journal.pbio.3000609 (PMC7041797; doi:10.1371/journal.pbio.3000609)
Supplement: S1 Data — (XLSX) [file pbio.3000609.s016.xlsx]

## Sheet: Fig 2A
#of flies survived to the indicated stage						Numbers used to generating the graph	Survival
UAS-Dicer; phm22 > w1118							Average		L2	L3	Pupae	Adults
SM	replicate#	L2	L3	PP	adults		control	SM	1	0.931457	0.884921	0.869408
	1	44	38	38	38			SM+20E	1	0.895304	0.879044	0.847851
	2	44	42	39	38
	3	42	41	38	37		snail-RNAi	SM	1	0.706247	0	0
								SM+20E	1	0.657384	0.153589	0
UAS-Dicer; phm22 > w1118
SM+20E	replicate#						Standard deviation
		L2	L3	PP	adults		control	SM	0	0.0597235	0.0206007	0.00999741
	1	49	43	43	42			SM+20E	0	0.0494873	0.022685	0.0160934
	2	41	39	37	34
	3	42	36	36	36		snail-RNAi	SM	0	0.166267	0	0
								SM+20E	0	0.149011	0.0652773	0
UAS-Dicer; phm22 >snail-RNAi
SM	replicate#
		L2	L3	PP	adults
	1	28	19	0	0
	2	27	15	0	0
	3	26	23	0	0
UAS-Dicer; phm22 >snail-RNAi
SM+20E	replicate#	L2	L3	PP	adults
	1	33	21	6	0
	2	25	13	5	0
	3	38	31	3	0
% of survival relative to L2
UAS-Dicer; phm22 > w1118
SM	replicate#	L2	L3	PP	adults
	1	1	0.863636	0.863636	0.863636
	2	1	0.954545	0.886364	0.863636
	3	1	0.97619	0.904762	0.880952
UAS-Dicer; phm22 > w1118
SM+20E	replicate#	L2	L3	PP	adults
	1	1	0.877551	0.877551	0.857143
	2	1	0.95122	0.902439	0.829268
	3	1	0.857143	0.857143	0.857143
UAS-Dicer; phm22 >snail-RNAi
SM	replicate#	L2	L3	PP	adults
	1	1	0.678571	0	0
	2	1	0.555556	0	0
	3	1	0.884615	0	0
UAS-Dicer; phm22 >snail-RNAi
SM+20E	replicate#	L2	L3	PP	adults
	1	1	0.636364	0.181818	0
	2	1	0.52	0.2	0
	3	1	0.815789	0.0789474	0

## Sheet: Fig 2C
ecdysteroid(pg/larva)
		control 0hr	control 4hr	control 8hr	control 12hr	control 16hr
		0.856074	3.68024	5.06504	4.13404	9.66517
		1.98324	3.92958	7.46352	3.95972	7.38004
		0.913225	4.58487	3.87533	3.87533	6.5054
	Average	1.25085	4.0649	5.46796	3.9897	7.8502
	Standard deviation	0.634914	0.467252	1.82771	0.131937	1.63151
	replicate#	snail-RNAi 0hr	snail-RNAi4hr	snail-RNAi8hr	snail-RNAi12 hr	snail-RNAi16 hr
		0.458356	1.85523	1.68832	2.98627	2.43317
		0.458356	2.06211	2.46515	6.14868	3.14779
		0.594816	2.84456	2.30602	3.79274	3.9762
	Average	0.503842	2.25396	2.15316	4.30923	3.18572
	Standard deviation	0.0787853	0.521823	0.410357	1.64326	0.772218

## Sheet: Fig 2D
		Survival				(% of survival relative to L1)
		L1	L2	L3	pp
	2h	1	0	0	0
	2h	1	0	0	0
	2h	1	0	0	0
	48h	0.895833	0.0625	0.0208333	0
	48h	0.897436	0.0512821	0.0512821	0
	48h	0.8966	0.0569	0.0361	0
	64h	0.5625	0.4375	0	0
	64h	0.261905	0.738095	0	0
	64h	0.41	0.588	0	0
	88h	0.27451	0.0392157	0.686275	0
	88h	0.113636	0.113636	0.772727	0
	88h	0.162162	0.297297	0.540541	0
	192h	0.097561	0.170732	0.682927	0.0487805
	192h	0.272727	0.136364	0.590909	0.0227273
	192h	0.121951	0.097561	0.756098	0.0243902
Average		L1	L2	L3	pp
	0-2h	1	0	0	0
	48 hr	0.896623	0.056894	0.0360718	0
	64 hr	0.411468	0.587865	0	0
	88 hr	0.183436	0.15005	0.666514	0
	192hr	0.16408	0.134885	0.676644	0.031966
STDEV		L1	L2	L3	pp
	0-2h	0	0	0	0
	48 hr	0.000801531	0.00560898	0.0152244	0
	64 hr	0.150303	0.150298	0	0
	88 hr	0.0825197	0.132838	0.117348	0
	192hr	0.0948785	0.0366078	0.0827732	0.0145855

## Sheet: Fig 2E
phm22>w1118	Ct					Ct
	rp49	nvd	sro	spok		rp49	phm	dib	sad
	20.406	23.445	23.9633	20.687		20.406	20.3833	24.5567	20.2723
	20.412	23.9887	24.0103	21.1793		20.412	20.2257	24.9267	20.1463
	20.7477	23.7847	24.153	21.0103		20.7477	20.5293	24.999	20.4783
phm22>snail-RNAi	Ct					Ct
	rp49	nvd	sro	spok		rp49	phm	dib	sad
	22.1217	28.5283	26.9477	26.9163		22.1217	24.9047	29.156	25.4023
	19.9057	27.1777	25.173	24.5297		19.9057	23.269	27.02	23.6357
	21.989	28.1817	27.107	26.1655		21.989	24.7953	28.7433	24.6467
	ctrl.	nvd	sro	spok	phm	dib	sad			Note: fold change=2^ΔΔ-Ct
relative fold change	1	0.09	0.34	0.06	0.11	0.16	0.09
Error upper	0	0.03	0.03	0.01	0.02	0.02	0.02
Error lower	0	0.02	0.03	0.01	0.01	0.02	0.02
t-test		0.000819838	0.000402939	7.82344e-05	9.60792e-05	6.55647e-05	0.000392289

## Sheet: Fig 2F
hs>ctrl	Ct					Ct
	rp49	nvd	sro	spok		rp49	phm	dib	sad
	20.295	22.5183	23.1353	20.7143		20.295	19.4603	25.238	17.774
	19.6657	21.98	22.7737	20.038		19.6657	19.2673	24.9547	17.952
	22.7693	24.854	25.6747	22.8293		22.7693	22.234	28.0223	20.407
hs>snail	Ct					Ct
	rp49	nvd	sro	spok		rp49	phm	dib	sad
	19.743	22.2257	25.2113	20.5143		19.743	20.2547	28.682	19.5417
	20.82	23.064	25.875	21.536		20.82	20.8603	28.393	20.1763
	20.7383	22.8007	24.8953	20.703		20.7383	20.7493	28.4497	20.0547
	ctrl.	nvd	sro	spok	phm	dib	sad
relative fold change	1	0.96	0.26	0.87	0.58	0.13	0.31		Note: fold change=2^ΔΔ-Ct
Error upper	0	0.1	0.08	0.18	0.09	0.05	0.07
Error lower	0	0.09	0.06	0.15	0.08	0.03	0.06
t-test		0.709472	0.00797297	0.519279	0.0199238	0.00288225	0.0043968

## Sheet: Fig 3C
PG cell number
control	snail-RNAi
50	32
48	36
69	31
64	44
42	44
56	51
51	52
50	45
44	44
54	44
53	30
57	35
57	38
36	38
42	36
51	35
50	44
54	31
61
64
43
46

## Sheet: Fig 3E
% EdU+ PG cells
control
15hr L2	17h L2	20hr L2	22hL2	12h L3	20h L3
0.0816327	0.0714286	0.147059	0.0576923	0.666667	0.0857143
0.139535	0.0857143	0.05	0.0217391	0.484848	0.0697674
0.113636	0.179487	0.0277778	0.125	0.238095	0
0.0384615	0.717949	0.166667	0.104167	0.277778	0.0227273
0.206897	0.190476	0.095	0.121951	0.44898	0
0.117647	0.0697674		0.0232558	0.391304	0
0.0227273	0.485714			0.272727	0
0.148936	0.5625			0.527778	0.0606061
0.112903	0.0588235			0.375	0.0540541
0.146341				0.152174	0.1
				0.2	0.0869565
				0.194444
snail-RNAi
	17hL2		22hL2	12h L3	20h L3
	0.117647		0.0888889	0	0.0263158
	0.0769231		0	0.0930233	0.0285714
	0.0689655		0.097561	0.0857143	0.0909091
	0.106383		0.0952381	0	0.0263158
	0.0857143		0.0416667	0.0731707	0
	0.0588235		0.0612245	0.0238095
	0.119048		0.0384615	0.0666667

## Sheet: Fig 4C
Relative DAPI intensity
ctrl.
	no RU		RU
	0hr L3	replicate#	24hr L3
	197.86	1	334.155
	231.292	2	405.504
	155.785	3	230.735
	170.713	4	294.537
	171.995	5	282.101
	167.889	6	364.208
	181.861
snail-cDNA
	no RU		RU
	0hr L3		24hr L3
	182.343	1	98.2084
	182.997	2	88.3972
	171.131	3	113.193
	142.542	4	86.3539
	159.83	5	142.602
	140.235	6	128.582
	153.254

## Sheet: Fig 4D
	PG cell numbers
	ctrl. Eth	ctrl. RU	sna cDNA Eth	sna cDNA RU
	0h L3	24h L3	0h L3	24h L3
	61	69	61	84
	58	51	57	78
	47	63	60	78
	62	72	55	73
	72	52	70	77
			47

## Sheet: Fig 5A
	ctrl. 0h				snail-RNAi 0h
	DAPI intensity per nucleus	c-value			DAPI intensity per nucleus	c-value
	164.525	10.9489			124.278	8.27052
	135.392	9.01016			103.653	6.89796
	222.089	14.7797			137.002	9.11732
	113.721	7.56801			151.982	10.1142
	156.959	10.4454			207.493	13.8084
	ctrl. 6h				165.488	11.013
	DAPI intensity per nucleus	c-value			121.659	8.09626
	204.95	13.6392			151.84	10.1048
	207.224	13.7905			129.914	8.6456
	151.918	10.1099			190.453	12.6744
	ctrl. 12h				130.297	8.67109
	DAPI intensity per nucleus	c-value			166.161	11.0578
	170.841	11.3693			174.476	11.6111
	189.795	12.6306
	212.035	14.1107
	177.255	11.7961
	ctrl. 18h
	DAPI intensity per nucleus	c-value
	275.585	18.3398
	326.782	21.7469
	304.191	20.2435
	373.355	24.8463
	393.621	26.195
	295.974	19.6967
	ctrl. 24h				snail-RNAi 24h
	DAPI intensity per nucleus	c-value			DAPI intensity per nucleus	c-value
	495.906	33.0019			245.833	16.3599
	798.495	53.1388			219.26	14.5915
	508.826	33.8617			216.276	14.3929
	608.8	40.5148			192.598	12.8171
	779.01	51.8421			200.223	13.3246
	464.559	30.9158			247.439	16.4668
	ctrl. 30h				158.249	10.5312
	DAPI intensity per nucleus	c-value			149.052	9.91923
	973.678	64.797			113.829	7.57515
	812.334	54.0598			182.001	12.112
	551.473	36.6998			170.5	11.3466
	813.699	54.1506			106.957	7.11787
	986.559	65.6542
	ctrl. 46h				snail-RNAi 46h
	DAPI intensity per nucleus	c-value			DAPI intensity per nucleus	c-value
	618.385	41.1527			148.09	9.8552
	1042.45	69.3737			152.244	10.1316
	1172.75	78.045			117.478	7.81798
	582.42	38.7593
	671.749	44.704
	746.999	49.7118
	1597.17	106.289
	1133.95	75.4629
	1092.96	72.7354
	958.18	63.7656
numbers used to generate the graph
control
hr after L2/L3 molt	Average c-value	standard deviation
0	10.5504	2.70758
6	12.5132	2.08267
12	12.4767	1.20875
18	21.8447	3.07915
24	40.5459	9.80323
30	55.0723	11.683
46	64	20.9705
snail-RNAi
hr after L2/L3 molt	Average c-value	standard deviation
0	10.0063	1.97985
24	12.2129	3.06922
46	9.26827	1.26357

[truncated: 5 more sheets: Fig 5B, Fig 5D, Fig 6B, Fig 6D, Fig 6F]
