# Supplementary material for: Snail synchronizes endocycling in a TOR-dependent manner to coordinate entry and escape from endoreplication pausing during the Drosophila critical weight checkpoint
Source: PLoS Biol. 2020 Feb 25;18(2):e3000609. doi: 10.1371/journal.pbio.3000609 (PMC7041797; doi:10.1371/journal.pbio.3000609)
Supplement: S2 Data — (XLSX) [file pbio.3000609.s017.xlsx]

## Sheet: S2A Fig
control		snail-RNAi
Rp49	Rp49	snail	snail
20.406	22.1217	28.4536	30.1897
20.412	19.9057	27.1707	29.7827
20.7477	21.989	27.6797	31.258
	control	snail-RNAi
Relative fold change	1	0.282191
up error	0	0.16
lower error	0	0.1
ttest		0.0522054

## Sheet: S2D Fig
sna-EnhFRT			sna-EnhΔRG
PG area	CA area		PG area	CA area
1997.04	630.604		1111.47	365.384
1684.28	696.066		1321.45	557.151
1865.06	705.506		1446.76	778.594
1981.9	750.936		1137.72	585.635
1937.89	609.88		1165.74	482.316
1797.88	605.153		918.024	488.939
2442.07	610.341		935.402	371.614
2260.8	711.182		1258.32	536.847
2255.43	471.48

## Sheet: S2E Fig
sna-EnhFRT	sna-EnhΔRG
PG area:CA area
3.16687	3.04193
2.41971	2.37181
2.64358	1.85817
2.63924	1.94271
3.17749	2.41697
2.97095	1.87758
4.00115	2.51713
3.17893	2.34391
4.78373

## Sheet: S3 Fig
PG cell number
phm>w1118	phm>cycE cDNA
57	70
60	78
56	68
52	71
39	89
63	79
42

## Sheet: S4 Fig
%survival to indicated stages
snail-RNAi; egfp	L1	L2	L3	PP
	1	0.9	0.857143	0.0714286
	1	0.816667	0.616667	0.0166667
	1	0.8	0.7375	0.1375
snail RNAi; cycE
	1	0.758242	0.153846	0.142857
	1	0.612903	0.0967742	0.0322581
	1	0.689655	0.137931	0.0517241
		L1	L2	L3	PP
Average	snail-RNAi; egfp	1	0.838889	0.737103	0.0751984
	snail RNAi; cycE	1	0.686933	0.129517	0.0756131
standard deviation	snail-RNAi; egfp	0	0.0535758	0.120239	0.0605048
	snail RNAi; cycE	0	0.0727075	0.0294516	0.0590428

## Sheet: S5B Fig
	Percentage pupariated
	6h L3	7h L3	9h L3	10h L3	11h L3	13h L3
	0	0.545455	0.5	0.4	0.8	1
	0	0.227273	0.4	0.5	0.833333	0.888889
	0	0.136364	0.833333	0.8	1	0.888889
	Percentage pupariated
	6hr L3	7hr L3	9hr L3	10hr L3	11hr L3	13hr L3
Average	0	0.30303	0.577778	0.566667	0.877778	0.925926
Standard deviation	0	0.21481	0.226895	0.208167	0.107152	0.06415

## Sheet: S5C Fig
% of larvae pupariated
	144 hr	164hr	168 hr	175 hr	181 hr	188 hr
	0	0	0.217391	0.38	0.673077	0.824561
	0	0.232143	0	0.68	0.660377	0.716667
	0	0.122449	0.4	0.55	0.560606	0.803279
Average	0	0.118197	0.205797	0.536667	0.631353	0.781502
Standard deviation	0	0.11613	0.200252	0.150444	0.0615972	0.0571487

## Sheet: S6B Fig
Relative fluorecent intensity
P0206>w1118	P0206>pten
702.607	434.127
553.763	337.91
474.233	440.567
622.16	212.207
447.287	427.407
514.463
460.533
442.143
486.703

## Sheet: S7 Fig
	Ct					Ct
	hs>ctrl	hs>snail				hs>ctrl	hs>snail
RP49	17.9684	17.3869			RP49	18.743	18.1073
RP49	17.3607	18.4806			RP49	18.1507	19.1643
RP49	20.4119	18.3498			RP49	21.2717	19.1967
hid	26.0178	28.7542			Dcp-1	27.6607	27.7647
hid	26.4348	29.9449			Dcp-1	27.8427	29.2737
hid	29.5243	28.2232			Dcp-1	29.738	28.9253
rpr	27.7722	28.9041
rpr	27.9555	30.1465
rpr	29.847	29.6788
fold chang=2^ΔΔ-Ct	RP49	hid	rpr	Dcp-1
Relative fold change	1	0.224321	0.339279	0.571789
upper error	0	0.12	0.09	0.170611
lower error	0	0.08	0.07	0.131403
